# Supplementary material for: Neural synchrony in mother–child conversation: Exploring the role of conversation patterns
Source: Soc Cogn Affect Neurosci. 2020 Jun 15;16(1-2):93–102. doi: 10.1093/scan/nsaa079 (PMC7812624; doi:10.1093/scan/nsaa079)
Supplement: nsaa079_Supp [file nsaa079_supp.zip]

Archive with 1 entries (1 files):
- scan-19-424-File002_nsaa079.docx
